# Supplementary material for: Blocking Smad2 signalling with loganin attenuates SW10 cell cycle arrest induced by TNF-α
Source: PLoS One. 2017 May 5;12(5):e0176965. doi: 10.1371/journal.pone.0176965 (PMC5419568; doi:10.1371/journal.pone.0176965)
Supplement: S1 Table — (XLSX) [file pone.0176965.s001.xlsx]

## Sheet: Fig1B
Time(h)	Control			2 ng/ml			5 ng/ml			10 ng/ml			20 ng/ml			40 ng/ml
0	1	1	1	1	1	1	1	1	1	1	1	1	1	1	1	1	1	1
6	1.03213	1.06412	1.04364	1.05635	1.08634	1.09624	0.99624	1.09014	0.97839	0.89893	0.98268	1.07535	0.99135	0.93894	0.89462	0.71292	0.84628	0.67747
12	1.08764	1.01456	1.07341	1.11635	1.08667	1.17732	1.02628	1.17844	1.09046	0.85285	0.91637	1.06732	0.96513	0.81478	0.71073	0.49943	0.59963	0.71373
18	1.01835	1.04635	1.24636	1.13759	1.22773	1.38735	1.04535	1.17033	1.28946	0.72279	0.87886	1.0336	0.7853	0.64784	0.54843	0.311678	0.34368	0.46643
24	1.0373	1.11246	1.21732	1.17357	1.52635	1.32635	1.31782	1.0994	1.17903	0.63894	0.582226	0.7773	0.54679	0.41746	0.39893	0.214684	0.37274	0.29884
48	0.91213	0.96213	1.02422	1.26312	1.47735	1.24777	1.17046	1.09904	1.03748	0.57943	0.64835	0.69735	0.24245	0.38864	0.41032	0.25123	0.26835	0.34735

## Sheet: Fig1C
	Control			Loganin(60μg/ml)			TNF-α(40ng/ml)			TNF-α(40ng/ml)+Log(10μg/ml)			TNF-α(40ng/ml)+Log(20μg/ml)			TNF-α(40ng/ml)+Log(60μg/ml)
0	1	1	1	1	1	1	1	1	1	1	1	1	1	1	1	1	1	1
6	1.03451	1.07713	1.04931	0.99807	0.97462	1.04292	0.71238	0.84681	0.67716	0.77491	0.85956	0.68186	0.71652	0.8171	0.57774	0.7177	0.61553	0.57857
12	1.08672	1.02607	1.08442	1.03411	1.07555	1.0605	0.49435	0.59264	0.51543	0.37786	0.58052	0.44189	0.59855	0.59235	0.41257	0.59325	0.59809	0.51068
18	1.01905	1.05048	1.18309	1.04071	0.9805	1.02961	0.32036	0.34499	0.46351	0.37016	0.42699	0.42721	0.51998	0.54733	0.46391	0.61563	0.54974	0.66349
24	1.04081	1.08923	1.17451	1.01997	1.12706	0.9612	0.21469	0.37703	0.2928	0.31355	0.37631	0.32007	0.41457	0.47452	0.59199	0.61784	0.67988	0.59855
48	0.97269	0.97218	1.12113	1.18111	1.02667	1.07295	0.2582	0.26594	0.34937	0.35941	0.39281	0.44825	0.45084	0.76668	0.5461	0.85551	0.76484	0.68923

## Sheet: Fig1E
	Cleaved-Caspase-3/GAPDH			Cleaved-Caspase-8/GAPDH			Cleaved-Caspase-7/GAPDH			PARP/GAPDH
Con	1.81079	1.89352		1.87885	1.84404		1.9123	1.86384		2.45828	2.53708
60μg/ml loganin	0.949628	1.77768		1.71192	1.81176		1.75001	1.8553		2.16892	2.21933
TNF-α+60μg/ml loganin	8.14861	8.10896		5.94931	6.94438		2.4047	3.37847		6.18533	5.48322
TNF-α+10μg/ml loganin	2.34028	2.08562		6.17746	7.24833		2.26878	2.57297		4.55191	5.88814
TNF-α+20μg/ml loganin	1.75057	1.711		3.75052	3.9762		1.68109	1.93332		3.48442	5.27998
TNF-α+60μg/ml loganin	1.7216	1.72335		1.69653	1.61053		1.83822	2.05096		2.16963	2.44983

## Sheet: Fig1F
	TNF-a	p-RIP			RIP			p-FADD			Fadd			GAPDH
	0	11184.8	11959.3	11893.6	20282.2	20537.9	20732.8	3170.69	3957.29	3594.25	24026.6	24026.7	24856.8	24595.2	24624.4	24948.1
	15	11782.7	11364.4	11483.9	24149.8	24349.7	24968.6	5483.05	5206.55	5270.91	21692.7	21693.2	21612.1	18094.8	18236	18983.7
	30	22192.4	22870.9	22886.3	21811	21856.8	21977.2	9822.3	9106.16	9110.49	19923.9	19923.9	19582.1	23804.7	23485	23229.8
	60	14428.5	14118.9	14264.2	22054.4	22462.9	22972.3	20221.2	20427.6	20546	18198.9	18199.1	18128.8	22101.3	22669.4	22224
	120	7757.42	7825.13	7482.98	23633.8	23378.2	23395	8191.3	8616.73	8822.25	18839.5	18840.4	18522.1	18505	18516.3	18573.3
	240	4881.86	4021.07	4517.59	25165.5	25096.8	25546.1	4527.5	4618.58	4318.04	19504.4	19504.8	19445.6	19697.8	19823.6	19549.3
	min
		P-RIP/RIP				P-FADD/FADD
		0.551461	0.582303	0.573664		0.131966	0.164704	0.144598
		0.4879	0.466716	0.459934		0.25276	0.240008	0.243887
		1.01749	1.0464	1.04136		0.492991	0.457047	0.465245
		0.654224	0.628543	0.620932		1.11113	1.12245	1.13334
		0.328234	0.334719	0.319855		0.434793	0.457353	0.47631
		0.19399	0.160222	0.176841		0.232127	0.236792	0.222057
		relative value				relative value
		1	1	1		1	1	1
		0.884741	0.8015	0.801749		1.91534	1.45721	1.68666
		1.84508	1.797	1.81529		3.73575	2.77496	3.2175
		1.18635	1.07941	1.0824		8.4198	6.81497	7.83786
		0.595208	0.57482	0.557565		3.29474	2.77682	3.29403
		0.351775	0.275152	0.308265		1.75899	1.43768	1.53569

## Sheet: Fig1G
		p-RIP			RIP			p-FADD			Fadd			GAPDH
	Con	1385.62	1339.02	1307.59	25270.8	25906.6	25570.3	1665.7	1624.24	1510.07	14462	14120.7	14357.7	19568.8	19514	19649.5
	60μg/ml loganin	1385.62	1317.23	1346.33	24600.2	24578.1	24771.3	1579.7	1657.91	1569.11	14693.6	14293.6	14353.4	19156.2	19507.4	19868
	TNF-α+60μg/ml loganin	21344.7	21986.4	21932.2	28517.9	28242.2	28816.7	16149.5	16376.4	16453.2	16747.1	16125.1	16215.3	22658.8	22286.2	22194.4
	TNF-α+10μg/ml loganin	21065.6	21536.4	21719.9	28994.8	28055.2	28526.9	17602.2	17562.4	17456.7	17329.1	17098.7	17797.5	23953.8	23345.5	23972.8
	TNF-α+20μg/ml loganin	19367.6	19204.9	19126.7	26913.2	26907.6	26226	20712.5	20282.8	20916.8	18619.3	18641.4	18935.3	23485.4	23967	23588
	TNF-α+60μg/ml loganin	21329.8	21402.8	21415.6	30094	30860	30830.1	18427	18860.4	18923.5	19928.4	19284.6	19447.1	21896.4	21032.8	21814.7
		P-RIP/RIP				P-FADD/FADD
		0.0548309	0.0516863	0.051137		0.115177	0.115026	0.105175
		0.0563256	0.0535935	0.0543503		0.107509	0.11599	0.10932
		0.748466	0.778494	0.761093		0.964314	1.01558	1.01467
		0.726529	0.767645	0.761382		1.01576	1.02712	0.980851
		0.71963	0.713736	0.729303		1.11242	1.08805	1.10465
		0.708773	0.693543	0.694632		0.924659	0.978003	0.973073
		relative value				relative value
		1	1	1		1	1	1
		1.02726	1.0369	1.06284		0.933426	1.00838	1.03941
		13.6504	15.0619	14.8834		8.37243	8.82917	9.6474
		13.2503	14.852	14.8891		8.81911	8.9295	9.32588
		13.1245	13.809	14.2618		9.65836	9.45916	10.5029
		12.9265	13.4183	13.5838		8.02813	8.50245	9.25192

## Sheet: Fig2B
			p-SMAD2			SMAD2
		TNF-a(Time)
		0h	492.749	718.385	621.16	24314	24143.5	24376.9		0.0202661	0.0297548	0.0254815		1	1	1
		4h	792.891	763.637	1235.26	22724.2	22893.5	22134.2		0.0348919	0.0333561	0.0558075		1.72169	1.12103	2.19011
		8h	6167.88	6047.32	6061.54	22054.5	22731.3	22745.2		0.279665	0.266035	0.266497		13.7997	8.94088	10.4584
		12h	12405.9	12703.1	12873.5	23860.1	23233	23724.7		0.519944	0.54677	0.54262		25.6559	18.3758	21.2946
		18h	23843.6	23648.1	23824.2	18083.7	18615.2	18540.3		1.31852	1.27037	1.285		65.0603	42.6944	50.4286
		24h	23613.6	23812.4	23927.4	22696.8	22679.7	22704.6		1.04039	1.04995	1.05385		51.3366	35.2866	41.3576
		TNF-a(concentration)
		0	1640.84	1911.85	1156.71	29827.6	29847.2	29210.2		0.0550108	0.0640546	0.0395996		1	1	1
		2ng/ml	4005.69	4579.86	4969.69	30048.8	30638.6	30756.4		0.133306	0.14948	0.161582		2.42327	2.33364	4.08041
		5ng/ml	8778.4	8385.01	8244.22	27540.8	27354.7	27560.4		0.318742	0.306529	0.299133		5.79417	4.78544	7.55395
		10ng/ml	19031.7	19629.9	19024.1	30358.1	30533.5	30320.8		0.626905	0.642897	0.627427		11.396	10.0367	15.8443
		20ng/ml	21793.5	21171	21287.1	31705.2	31686.3	31898.8		0.687379	0.668142	0.667333		12.4953	10.4308	16.852
		40ng/ml	21937.4	21148.8	21457.8	32321.8	32334.7	32229		0.678719	0.654061	0.665792		12.3379	10.211	16.8131
	Loganin(μg/ml)	TNF-a(ng/ml)
	0	0	1195.23	1227.81	1419.23	31797.8	31313.2	31568.9		0.0375885	0.0392106	0.0449565		1	1	1
	60	0	1632.2	1547.5	1781.37	29024.2	29389.7	29798.4		0.0562361	0.0526545	0.0597808		1.4961	1.34286	1.32975
	0	40	24826.4	24299.2	24650.5	25531.7	25429.7	25930.9		0.972376	0.955544	0.950623		25.8689	24.3695	21.1454
	10	40	19230.3	19603.4	19914.7	29398.8	29136.1	29069		0.654119	0.672821	0.685084		17.4021	17.1592	15.2388
	20	40	12766.1	12736.4	12928.1	30135.8	30557.1	30192.6		0.423617	0.416807	0.428189		11.2699	10.6299	9.52452
	60	40	6726.91	6782.88	6540.43	35037.2	35420.6	35814		0.191993	0.191495	0.182622		5.10777	4.88376	4.06219
				0
				0
				0

## Sheet: Fig2c
			tnfr1			gapdh
		Scrambled siRNA	31778.8	31033.9	31017.1	30502.5	30233.8	30063.8
		mTNFR1 siRNA-1	20641.8	21059.7	21064.2	29790.8	29028.7	29736.8
		mTNFR1 siRNA-2	11896.8	11085.3	11033.3	29654.7	29045.5	29409.9
		mTNFR1 siRNA-3	8354.38	8065.03	8062.2	30873.9	30455.3	30444.6
	mTNFR1 SiRNA-3	TNF-α	p-smad2			samd2
	0	0	14347	14025.1	14092.8	37467.6	37062.8	37048.6
	(4 μg/ml)	0	13923.6	13033.7	13053.3	36869.9	36049.5	36011.6
	0	(40 ng/ml)	33167.5	33006	33041.9	34285.8	34041.2	34026.1
	(4 μg/ml)	(40 ng/ml)	16917.5	16011	16032.8	31426.6	31032.9	31077.4
			1.04184	1.02646	1.03171		1	1	1
			0.692893	0.72548	0.708357		0.665066	0.706776	0.686585
			0.401178	0.381652	0.375155		0.385067	0.371813	0.363624
			0.270597	0.264815	0.264815		0.259729	0.257988	0.256676
			0.382917	0.378415	0.380387		1	1	1
			0.377642	0.361549	0.362474		0.986223	0.95543	0.952909
			0.967383	0.969592	0.971075		2.52635	2.56225	2.55286
			0.538317	0.515936	0.515899		1.40583	1.36341	1.35625

## Sheet: Fig2E
	Control			Loganin			Smad2 RNAi			Loganin+Smad2 RNAi			TNF-α			TNF-α+Loganin			TNF-α+Smad2 RNAi			TNF-α+Loganin+Smad2 RNAi
G1	0.53097	0.54533	0.53429	0.44576	0.39768	0.39779	0.45085	0.46293	0.46659	0.37593	0.33292	0.33518	0.91675	0.81329	0.91167	0.71791	0.62811	0.62994	0.57003	0.63068	0.63384	0.55402	0.51421	0.55734
S	0.2295	0.22288	0.22626	0.31462	0.28326	0.28897	0.27221	0.35048	0.35159	0.38667	0.34653	0.34011	0.10075	0.08527	0.10728	0.259	0.30533	0.30637	0.18716	0.11782	0.1153	0.18891	0.21098	0.18626
G2	0.23953	0.23179	0.23945	0.23962	0.31906	0.31324	0.27694	0.18659	0.18182	0.2374	0.32055	0.32471	-0.0175	0.10144	-0.01895	0.02309	0.06656	0.06369	0.24281	0.2515	0.25086	0.25707	0.27481	0.2564

## Sheet: Fig2D
			SMAD2				GAPDH
	Scrambled RNAi	1μg	10763.9	10648.9	10591.1		11335.2	11069.9	11990.7
		2μg	10964.6	11875.9	9677.49		12212.6	12801.4	12949.4
		4μg	12272.8	12831.5	12006.1		7991.84	7595.31	7098.13
	SAMD2 RNAi-1	1μg	10954.2	10222.9	10542.7		12810.5	12380.4	12667.4
		2μg	11089.1	11020.9	11949.9		13189.8	13283.8	13751.8
		4μg	6921.53	6775.59	6514.13		12538.9	12140.8	12315
	SAMD2 RNAi-2	1μg	5134.53	5022.4	5882.11		9098.23	9833.73	9284.17
		2μg	8383.67	8080.37	8040.3		8814.82	8107.98	8620.1
		4μg	6720.72	6738.82	6855.98		8914.94	8995.69	8031.84
	SAMD2 RNAi-3	1μg	7107.65	7473.07	7244.83		9458.18	9530.45	9709.18
		2μg	7035.89	7070.59	7762.34		8701.65	8550.79	8053.83
		4μg	5155.89	5065.68	5669.03		9898.48	9107.05	9772.72
			0.9496	0.961966	0.883277		1	1	1
			0.89781	0.9277	0.747329		0.945462	0.96438	0.846087
			1.53567	1.68939	1.69145		1.61718	1.75619	1.91497
			0.855096	0.825736	0.832267		0.90048	0.858384	0.94225
			0.840732	0.829651	0.868971		0.885354	0.862454	0.983804
			0.552005	0.558082	0.528959		0.581302	0.580148	0.59886
			0.564343	0.510732	0.633564		0.594296	0.530925	0.717288
			0.951088	0.996595	0.932739		1.00157	1.036	1.056
			0.753871	0.749117	0.853601		0.793883	0.778736	0.966402
			0.751481	0.784125	0.746183		0.791366	0.815128	0.844789
			0.80857	0.826893	0.963807		0.851485	0.859586	1.09117
			0.520877	0.556237	0.580087		0.548523	0.578229	0.656744

## Sheet: Fig2F
TNF-α	Loganin	Smad2 RNAi	P15			CDK4			CDK6			cyclind1			Rb1			GAPDH
0	0	0	14684.1	14400.1	14342.2	4378.77	4222.76	4340.05	11142.4	11473.5	11661.6	7038.5	7314.73	7466.1	8249.13	8220.11	8932.21	17844.6	17396.6	17994.4
0	0	4μg	9864.86	9533.73	9857.6	11899.5	11679.3	11843.6	12751.7	12259.7	12638.6	9123.79	9253.35	9241.52	4884.55	4558.2	4353.91	17856.3	17811	17821.7
0	60μg/ml	0	8240.03	8992.7	8677.09	14239.6	14526.8	14172.1	16347	16626.7	16178.2	13584	13246.4	13773.9	7913.03	7786.7	7681.81	16868.7	16169.4	16695
0	60μg/ml	4μg	3233.33	3818.09	3508.4	20565.5	20150.5	20942.3	21004.4	21587.9	21543	19325	19010.8	19092.3	4652.72	4997.29	4713.19	16839.2	16584.3	16833.9
40ng/ml	0	0	18874.6	18323.1	18838.7	4056.13	4162.09	4947.07	9507.25	9548.29	9177.24	3702.89	3994.37	3643.07	18618.1	18690.6	18333.1	17076.4	17074.7	17966.5
40ng/ml	0	4μg	13057.2	13182.7	13901.5	8633.67	8449.74	8781.1	13645.6	13033.6	13358.8	10825.8	10066	10262.6	12170.3	12267.5	12190.6	17995.4	17876.1	17134.4
40ng/ml	60μg/ml	0	6954.86	6816.9	6749.99	5358.5	5775.22	5599.4	14093	14233.6	14911	11941.7	11440	11742.7	10552.7	10677.1	10911.1	17864.4	17273.3	17198.1
40ng/ml	60μg/ml	4μg	4919.31	4743.75	4626.86	11005.3	11641	11188.1	18681.2	18325	18081.4	15919.2	15997.6	15486.6	4733.94	4377.28	4527.82	17719.3	17765.1	17988.4
			0.822891	0.827754	0.797037	0.245384	0.242734	0.24119	0.624412	0.659527	0.648072	0.394434	0.420469	0.414914	0.462277	0.472512	0.49639
			0.552457	0.535273	0.553125	0.666403	0.655738	0.664563	0.714129	0.688322	0.709174	0.510956	0.519531	0.518556	0.273547	0.255921	0.244305
			0.488479	0.556156	0.519741	0.844139	0.898416	0.848884	0.969068	1.02828	0.969046	0.805274	0.819227	0.825028	0.469094	0.481571	0.460126
			0.192012	0.230223	0.208412	1.22129	1.21504	1.24405	1.24735	1.30171	1.27973	1.14762	1.14631	1.13415	0.276303	0.301327	0.279981
			1.1053	1.07311	1.04855	0.237528	0.243757	0.27535	0.556747	0.559206	0.510797	0.216842	0.233935	0.20277	1.09028	1.09464	1.0204
			0.725584	0.737447	0.811322	0.479772	0.472683	0.512485	0.758282	0.729106	0.779647	0.601587	0.563095	0.59895	0.676303	0.686252	0.711471
			0.389313	0.394649	0.392485	0.299953	0.334344	0.325583	0.788886	0.824024	0.867016	0.668464	0.662296	0.682792	0.590709	0.618126	0.634435
			0.277625	0.267027	0.257214	0.621094	0.655278	0.621965	1.05429	1.03152	1.00517	0.89841	0.90051	0.860924	0.267164	0.246399	0.251708
			1	1	1	1	1	1	1	1	1	1	1	1	1	1	1
			0.671362	0.646657	0.693977	2.71576	2.70146	2.75535	1.14368	1.04366	1.09428	1.29542	1.2356	1.24979	0.591739	0.541618	0.492163
			0.593614	0.671886	0.652091	3.44008	3.70123	3.51957	1.55197	1.55912	1.49528	2.0416	1.94837	1.98843	1.01475	1.01917	0.926945
			0.233338	0.27813	0.261484	4.97704	5.00562	5.15797	1.99764	1.97369	1.97468	2.90954	2.72628	2.73347	0.5977	0.637712	0.564036
			1.34319	1.29642	1.31555	0.967985	1.00421	1.14163	0.891634	0.84789	0.788179	0.549755	0.556366	0.488704	2.3585	2.31664	2.05565
			0.88175	0.890901	1.01792	1.95519	1.94733	2.12482	1.21439	1.1055	1.20303	1.52519	1.33921	1.44355	1.46298	1.45235	1.43329
			0.473104	0.476771	0.492431	1.22238	1.37741	1.34991	1.26341	1.24942	1.33784	1.69474	1.57514	1.64562	1.27782	1.30817	1.2781
			0.337377	0.322592	0.322713	2.53111	2.69957	2.57874	1.68845	1.56402	1.55101	2.27772	2.14168	2.07495	0.57793	0.521465	0.507078

[truncated: 11 more sheets: Fig3A, Fig3E , Fig3F, Fig4A, Fig4D, Fig4B, Fig4E, Fig4F, Fig4G , Table.1, Table2]
